# Supplementary material for: Essential functions linked with structural disorder in organisms of minimal genome
Source: Biol Direct. 2016 Sep 8;11(1):45. doi: 10.1186/s13062-016-0149-y (PMC5016991; doi:10.1186/s13062-016-0149-y)
Supplement: Additional file 2: Table S5-S8. — Ribosomal and non-ribosomal proteins of minimal and reference bacteria with conserved disordered regions of at least 20 or 30 residues predicted by ESpritz X-ray. (XLS 51 kb) [file 13062_2016_149_MOESM2_ESM.xls]

## Sheet: Sheet1
Additional Table 5: Ribosomal proteins that retained >20 residues LDRs according to Espritz X-Ray (FDR=5%) predictions in at least three minimal organisms of at least two different bacterial clades
Taxon ID	Clad	Species	RP S3	RP S5	RP S9	RP S11	RP S12	RP S13	RP S19	RP S20	RP L2	RP L3	RP L4	RP L7/L12	RP L15	RP L16	RP L25	RP L27	RP L28	RP L32	RP L35
1053648 (115)	BPB	Cand. Tremblaya princeps PCVAL	ND	ND	ü	ND	ü	ND	ND	ND	ü	ND	ü	ND	ü	ü	Ø	ND	ND	ü	ü
1343077 (137)	BPB	Cand. Nasuia deltocephalinicola str. NAS-ALF	ND	ND	ü	ND	ND	ü	ND	Ø	ü	ND	ND	ND	ü	ND	ND	ü	ND	Ø	ND
573234 (169)	APB	Hodgkinia cicadicola (strain Dsem)	ü	ü	ND	ND	ü	ND	ND	Ø	ü	ND	ND	ü	ü	ND	ü	ü	ND	Ø	ND
1266371 (175)	BPB	Cand. Tremblaya phenacola PAVE	ND	ND	ND	ND	ü	ü	ü	ND	ü	ü	ü	ND	ü	ü	ü	ü	ü	ü	ND
667013 (206)	GPB	Cand. Carsonella ruddii DC	ND	ND	ND	ND	ND	ND	ND	Ø	ü	ND	ND	ND	ND	ND	Ø	ü	ND	Ø	Ø
871271 (206)	BPB	Zinderia insecticola (strain CARI)	ND	ND	ü	ND	ü	ü	ND	ND	ND	ü	ND	ND	ü	ü	ü	ü	ND	ND	ND
1415657 (243)	BAC	endosymbiont of Llaveia axin axin	ND	ND	ü	ND	ü	ND	ND	ND	ü	ND	ü	ü	ü	ü	ü	ND	ND	ND	ND
1206109 (273)	GPB	Cand. Portiera aleyrodidarum BT-B-HRs	ND	ND	ü	ND	ND	ND	ND	ND	ND	ND	ND	ND	ND	ü	ND	ü	ND	ND	ND
482235 (448)	FIR	Phytoplasma mali (strain AT)	ü	ND	ü	ND	ND	ü	ü	ü	ü	ND	ND	ND	ü	ND	Ø	ND	ND	ND	ND
347256 (529)	TEN	Mycoplasma hominis (strain ATCC 23114)	ü	ü	ND	ü	ü	ü	ND	ND	ü	ü	ü	ND	ü	ND	Ø	ü	ü	ND	ü
515618 (540)	GPB	Riesia pediculicola (strain USDA)	ND	ND	ü	ü	ü	ü	ü	ü	ü	ND	ü	ü	ü	ND	Ø	ü	ü	ND	Ø
107806 (572)	GPB	Buchnera aphidicola subsp. Acyrthosiphon pisum (strain APS)	ü	ND	ü	ND	ND	ü	ND	ü	ü	ND	ü	ND	ü	ND	ND	ü	ND	ü	ND
1318617 (572)	TEN	Cand. Mycoplasma girerdii	ü	ü	ü	ü	ü	ü	ü	ND	ü	ü	ü	ND	ü	ND	Ø	ND	ü	ND	ü
83333 (4306)	GPB	Escherichia coli (strain K12)	ü	ND	ND	ND	ND	ü	ND	ü	ü	ND	ND	ND	ü	ND	ND	ü	ND	ü	ND
435590 (3982)	BAC	Bacteroides vulgatus (strain ATCC 8482)	ü	ND	ü	ND	ü	ü	ND	ND	ü	ND	ü	ü	ü	ü	ND	ND	ND	Ø	Ø
224308 (4197)	FIR	Bacillus subtilis (strain 168)	ND	ND	ND	ND	ü	ü	ND	ND	ü	ND	ü	ND	ü	ND	ü	ü	ND	ND	ü
An LDR of at least 20 consecutive residues in length is present in the protein (ü), the protein is not annotated in the given organism (Ø), or the protein is annotated but there is no LDR (ND).

## Sheet: Sheet2
Additional Table 6: Non-ribosomal proteins that retained >20 residues LDRs according to Espritz X-Ray (FDR=5%) predictions in at least three minimal organisms of at least two different bacterial clades, represented by UniProt IDs
Taxon ID	Clad	Species	rpoB	rpoC	rpoD	infB	dnaK	groL	ssb	ftsH	dnaB	grpE	rnc
1053648 (115)	BPB	Cand. Tremblaya princeps PCVAL	ND (G0HIH6)	ü (G0HIH5)	ND (G0HII9)	Ø	ü (G0HIC4)	ND (G0HIK9)	Ø	Ø	ü (G0HIM2)	ND (G0HIC5)	Ø
1343077 (137)	BPB	Cand. Nasuia deltocephalinicola str. NAS-ALF	ND (S5SXY8)	ND (S5TE38)	ND (S5SQ46)	Ø	ND (S5TEB3)	ND (S5SQ33)	ü (S5SQD8)	Ø	ND (S5SQ30)	ND (S5SQK1)	Ø
573234 (169)	APB	Hodgkinia cicadicola (strain Dsem)	ü (C6UN02)	ND (C6UN03)	ND (C6UMV6)	ü (C6UN53)	ü (C6UN51)	ND (C6UN75)	Ø	Ø	Ø	Ø	Ø
1266371 (175)	BPB	Cand. Tremblaya phenacola PAVE	ND (R9YJX4)	ND (R9YL53)	ND (R9YJJ9)	ND (R9YJR7)	ü (R9YKP4)	ü (R9YK75)	ND (R9YIK7)	Ø	ü (R9YKX7)	ND (R9YJL3)	Ø
667013 (206)	GPB	Cand. Carsonella ruddii DC	ND (S5RP76)	ND (S5R0E6)	ND (S5R7I4)	ND (S5RNY6)	ND (S5RNY0)	ND (S5R008)	Ø	Ø	ND (S5RKT5)	ND (S5R023)	Ø
871271 (206)	BPB	Zinderia insecticola (strain CARI)	ND (E0TIP6)	ND (E0TIP7+E0TIP8)	ND (E0TIT2)	ND (E0TIR9)	ü (E0TIY8)	ND (E0TIM5)	ü (E0TIQ6)	Ø	ND (E0TIW3)	ND (E0TIY9)	ND (E0TIW7)
1415657 (243)	BAC	endosymbiont of Llaveia axin axin	ND (A0A068DWP3)	ND (A0A068DQC8)	ND (A0A068DWR7)	ü (A0A068DSX9)	ü (A0A068DNJ6)	ND (A0A068DSW1)	Ø	ü (A0A068DSI1)	Ø	ND (A0A068DNQ4)	Ø
1206109 (273)	GPB	Cand. Portiera aleyrodidarum BT-B-HRs	ND (J7HZJ6)	ND (J7I695)	ND (J3X9J5)	ü (J3UZI7)	ü (J7I2X2)	ND (J4A028)	Ø	ND (J4A013)	ND (K0D4P1)	ND (J3X9Q0)	Ø
482235 (448)	FIR	Phytoplasma mali (strain AT)	ü (B3QZH0)	ND (B3QZH1)	ND (B3QZV6)	ND (B3QZW5)	ü (B3QZK6)	ND (B3R0K8)	ü (B3R0K2)	ND (B3R057)	ND (B3R0J9)	ü (B3QZK5)	ü (B3R075)
347256 (529)	TEN	Mycoplasma hominis (strain ATCC 23114)	ü (D1J855)	ü (D1J854)	ü (D1J802)	ü (D1J8W4)	ü (D1J8T2)	Ø	ü (D1J7Q0)	ü (D1J8L1)	ND (D1J8H9)	ND (D1J8J6)	ü (D1J8Q7)
515618 (540)	GPB	Riesia pediculicola (strain USDA)	ND (D4G8J3)	ü (D4G8J2)	ND (D4G901)	ND (D4G865)	ü (D4G8X2)	ND (D4G8A9)	ü (D4G909)	ND (D4G871)	ND (D4G8Q0)	ü (D4G8B3)	ND (D4G8B7)
107806 (572)	GPB	Buchnera aphidicola subsp. Acyrthosiphon pisum (strain APS)	ND (P57146)	ü (P57145)	ü (P57163)	ü (P57458)	ü (O32464)	ü (P25750)	ü (P57610)	ND (P57462)	ü (P57611)	ü (P57340)	ü (P57346)
1318617 (572)	TEN	Cand. Mycoplasma girerdii	ND (A0A097SS58)	ND (A0A097SS72)	ND (A0A097SSQ4)	ND (A0A097STI6)	ü (A0A097SSJ0)	Ø	ü (A0A097SSW6)	ü (A0A097SSC8)	ND (A0A097SSU4)	ü (A0A097ST17)	ND (A0A097SS56)
83333 (4306)	GPB	Escherichia coli (strain K12)	ND (P0A8V2)	ü (P0A8T7)	ü (P00579)	ü (P0A705)	ü (P0A6Y8)	ND (P0A6F5)	ü (P0AGE0)	ü (P0AAI3)	ü (P0ACB0)	ü (P09372)	ü (P0A7Y0)
435590 (3982)	BAC	Bacteroides vulgatus (strain ATCC 8482)	ND (A6KYK3)	ü (A6KYK2)	ü (A6L3X4)	ü (A6L030)	ü (A6L2X7)	ND (A6KXA0)	ü (A6L7N8)	ü (A6L1N0)	ü (A6L5X7)	ü (A6L2S5)	ü (A6KZ76)
224308 (4197)	FIR	Bacillus subtilis (strain 168)	ü (P37870)	ND (P37871)	ND (P06224)	ü (P17889)	ü (P17820)	ND (P28598)	ü (P37455)	ND (P37476)	ND (P37469)	ü (P15874)	ü (P51833)
An LDR of at least 20 consecutive residues in length is present in the protein (ü), the protein is not annotated in the given organism (Ø), or the protein is annotated but there is no LDR (ND).

## Sheet: Sheet3
Additional Table 7: Ribosomal proteins that retained >30 residues LDRs according to Espritz X-Ray (FDR=5%) predictions in at least three minimal organisms of at least two different bacterial clades
Taxon ID	Clad	Species	RP S5	RP S12	RP S13	RP L2	RP L4	RP L15	RP L35
1053648 (115)	BPB	Cand. Tremblaya princeps PCVAL	ND	ND	ND	ND	ü	ü	ü
1343077 (137)	BPB	Cand. Nasuia deltocephalinicola str. NAS-ALF	ND	ND	ü	ND	ND	ü	ND
573234 (169)	APB	Hodgkinia cicadicola (strain Dsem)	ü	ü	ND	ü	ND	ü	ND
1266371 (175)	BPB	Cand. Tremblaya phenacola PAVE	ND	ü	ü	ü	ü	ü	ND
667013 (206)	GPB	Cand. Carsonella ruddii DC	ND	ND	ND	ü	ND	ND	Ø
871271 (206)	BPB	Zinderia insecticola (strain CARI)	ND	ü	ND	ND	ND	ND	ND
1415657 (243)	BAC	endosymbiont of Llaveia axin axin	ND	ND	ND	ND	ü	ü	ND
1206109 (273)	GPB	Cand. Portiera aleyrodidarum BT-B-HRs	ND	ND	ND	ND	ND	ND	ND
482235 (448)	FIR	Phytoplasma mali (strain AT)	ND	ND	ü	ü	ND	ü	ND
347256 (529)	TEN	Mycoplasma hominis (strain ATCC 23114)	ü	ND	ü	ü	ü	ü	ü
515618 (540)	GPB	Riesia pediculicola (strain USDA)	ND	ND	ü	ü	ü	ü	Ø
107806 (572)	GPB	Buchnera aphidicola subsp. Acyrthosiphon pisum (strain APS)	ND	ND	ND	ü	ü	ü	ND
1318617 (572)	TEN	Cand. Mycoplasma girerdii	ü	ND	ü	ND	ü	ü	ü
83333 (4306)	GPB	Escherichia coli (strain K12)	ND	ND	ND	ü	ND	ü	ND
435590 (3982)	BAC	Bacteroides vulgatus (strain ATCC 8482)	ND	ü	ü	ND	ü	ü	Ø
224308 (4197)	FIR	Bacillus subtilis (strain 168)	ND	ND	ü	ü	ü	ü	ü
An LDR of at least 30 consecutive residues in length is present in the protein (ü), the protein is not annotated in the given organism (Ø), or the protein is annotated but there is no LDR (ND).

## Sheet: Sheet4
Additional Table 8: Non-ribosomal proteins that retained >30 residues LDRs according to Espritz X-Ray (FDR=5%) predictions in at least three minimal organisms of at least two different bacterial clades, represented by UniProt IDs
Taxon ID	Clad	Species	rpoC	infB	dnaK	ssb	grpE
1053648 (115)	BPB	Cand. Tremblaya princeps PCVAL	ü (G0HIH5)	Ø	ü (G0HIC4)	Ø	ND (G0HIC5)
1343077 (137)	BPB	Cand. Nasuia deltocephalinicola str. NAS-ALF	ND (S5TE38)	Ø	ND (S5TEB3)	ü (S5SQD8)	ND (S5SQK1)
573234 (169)	APB	Hodgkinia cicadicola (strain Dsem)	ND (C6UN03)	ü (C6UN53)	ND (C6UN51)	Ø	Ø
1266371 (175)	BPB	Cand. Tremblaya phenacola PAVE	ND (R9YL53)	ND (R9YJR7)	ü (R9YKP4)	ND (R9YIK7)	ND (R9YJL3)
667013 (206)	GPB	Cand. Carsonella ruddii DC	ND (S5R0E6)	ND (S5RNY6)	ND (S5RNY0)	Ø	ND (S5R023)
871271 (206)	BPB	Zinderia insecticola (strain CARI)	ND (E0TIP7+E0TIP8)	ND (E0TIR9)	ü (E0TIY8)	ü (E0TIQ6)	ND (E0TIY9)
1415657 (243)	BAC	endosymbiont of Llaveia axin axin	ND (A0A068DQC8)	ü (A0A068DSX9)	ü (A0A068DNJ6)	Ø	ND (A0A068DNQ4)
1206109 (273)	GPB	Cand. Portiera aleyrodidarum BT-B-HRs	ND (J7I695)	ü (J3UZI7)	ü (J7I2X2)	Ø	ND (J3X9Q0)
482235 (448)	FIR	Phytoplasma mali (strain AT)	ND (B3QZH1)	ND (B3QZW5)	ü (B3QZK6)	ND (B3R0K2)	ü (B3QZK5)
347256 (529)	TEN	Mycoplasma hominis (strain ATCC 23114)	ü (D1J854)	ND (D1J8W4)	ND (D1J8T2)	ü (D1J7Q0)	ND (D1J8J6)
515618 (540)	GPB	Riesia pediculicola (strain USDA)	ND (D4G8J2)	ND (D4G865)	ü (D4G8X2)	ü (D4G909)	ü (D4G8B3)
107806 (572)	GPB	Buchnera aphidicola subsp. Acyrthosiphon pisum (strain APS)	ü (P57145)	ü (P57458)	ü (O32464)	ND (P57610)	ND (P57340)
1318617 (572)	TEN	Cand. Mycoplasma girerdii	ND (A0A097SS72)	ND (A0A097STI6)	ü (A0A097SSJ0)	ü (A0A097SSW6)	ü (A0A097ST17)
83333 (4306)	GPB	Escherichia coli (strain K12)	ü (P0A8T7)	ü (P0A705)	ü (P0A6Y8)	ü (P0AGE0)	ü (P09372)
435590 (3982)	BAC	Bacteroides vulgatus (strain ATCC 8482)	ü (A6KYK2)	ü (A6L030)	ü (A6L2X7)	ü (A6L7N8)	ü (A6L2S5)
224308 (4197)	FIR	Bacillus subtilis (strain 168)	ND (P37871)	ü (P17889)	ü (P17820)	ü (P37455)	ü (P15874)
An LDR of at least 30 consecutive residues in length is present in the protein (ü), the protein is not annotated in the given organism (Ø), or the protein is annotated but there is no LDR (ND).
